# Supplementary material for: Vitamin C Regulates the Profibrotic Activity of Fibroblasts in In Vitro Replica Settings of Myocardial Infarction
Source: Int J Mol Sci. 2023 May 6;24(9):8379. doi: 10.3390/ijms24098379 (PMC10179686; doi:10.3390/ijms24098379)
Supplement: Supplementary file 1 [file ijms-24-08379-s001.zip]

Archive with 1 entries (1 files):
- ijms-2303686-supplementary.pdf
